# Supplementary material for: Genome-wide survey of cytochrome P450 genes in the salmon louse Lepeophtheirus salmonis (Krøyer, 1837)
Source: Parasit Vectors. 2019 Nov 27;12:563. doi: 10.1186/s13071-019-3808-x (PMC6880348; doi:10.1186/s13071-019-3808-x)
Supplement: Supplementary file 1 — Additional file 1: Table S1. Accession numbers of arthropod CYPs. [file 13071_2019_3808_MOESM1_ESM.csv]

Additional file 1: Table S1. Accession numbers of arthropod CYPs.
Species	Sequence identifier	NP_608918.1	Database
Tigriopus japonicus	CYP18D1	KF639989	GenBank
Tigriopus japonicus	CYP306A1	KF639990	GenBank
Tigriopus japonicus	CYP307E1	KF639980	GenBank
Tigriopus japonicus	CYP3028A1	KF639984	GenBank
Tigriopus japonicus	CYP3028B1	KF639986	GenBank
Tigriopus japonicus	CYP3029A1	KF639985	GenBank
Tigriopus japonicus	CYP3030A1	KF639982	GenBank
Tigriopus japonicus	CYP3031A1	KF639981	GenBank
Tigriopus japonicus	CYP3032A1	KF639974	GenBank
Tigriopus japonicus	CYP3032B1	KF639975	GenBank
Tigriopus japonicus	CYP3032C1	KF639976	GenBank
Tigriopus japonicus	CYP3033A1	KF639973	GenBank
Tigriopus japonicus	CYP3034A1	KF639972	GenBank
Tigriopus japonicus	CYP3035A1	KF639971	GenBank
Tigriopus japonicus	CYP3036A1	KF639970	GenBank
Tigriopus japonicus	CYP3037A1	KF639977	GenBank
Tigriopus japonicus	CYP3038A1	KF639983	GenBank
Tigriopus japonicus	CYP3038B1	KF639991	GenBank
Tigriopus japonicus	CYP3039A1	KF639988	GenBank
Tigriopus japonicus	CYP3040A1	KF639987	GenBank
Tigriopus japonicus	CYP3041A1	KF639978	GenBank
Tigriopus japonicus	CYP3041A2	KF639979	GenBank
Tigriopus japonicus	CYP3024A1	KF639993	GenBank
Tigriopus japonicus	CYP3024A2	KF639994	GenBank
Tigriopus japonicus	CYP3024A3	KF639992	GenBank
Tigriopus japonicus	CYP3025A1	KF639995	GenBank
Tigriopus japonicus	CYP3025A2	KF640007	GenBank
Tigriopus japonicus	CYP3025A3	KF640010	GenBank
Tigriopus japonicus	CYP3025B1	KF640003	GenBank
Tigriopus japonicus	CYP3026A1	KF639996	GenBank
Tigriopus japonicus	CYP3026A2	KF640009	GenBank
Tigriopus japonicus	CYP3026A3	KF639997	GenBank
Tigriopus japonicus	CYP3026A4	KF640004	GenBank
Tigriopus japonicus	CYP3026A5	KF640005	GenBank
Tigriopus japonicus	CYP3026B1	KF639998	GenBank
Tigriopus japonicus	CYP3026B2	KF640008	GenBank
Tigriopus japonicus	CYP3026C1	KF640006	GenBank
Tigriopus japonicus	CYP3027A1	KF639999	GenBank
Tigriopus japonicus	CYP3027B1	KF640000	GenBank
Tigriopus japonicus	CYP3027C1	KF640001	GenBank
Tigriopus japonicus	CYP3027C2	KF640002	GenBank
Tigriopus japonicus	CYP44D1	KF640014	GenBank
Tigriopus japonicus	CYP302A1	KF640017	GenBank
Tigriopus japonicus	CYP314A1	KF640018	GenBank
Tigriopus japonicus	CYP3020A1	KF640013	GenBank
Tigriopus japonicus	CYP3021A1	KF640015	GenBank
Tigriopus japonicus	CYP3021A2	KF640019	GenBank
Tigriopus japonicus	CYP3022A1	KF640016	GenBank
Tigriopus japonicus	CYP3023A1	KF640020	GenBank
Tigriopus japonicus	CYP4V22	KF640012	GenBank
Tigriopus japonicus	CYP4EB1	KF640011	GenBank
Tigriopus japonicus	CYP20A1	KF640021	GenBank
Paracyclopina nana	cytochrome P450 3080A1	AKH03541.1	GenBank
Paracyclopina nana	cytochrome P450 20A1	AKH03540.1	GenBank
Paracyclopina nana	cytochrome P450 3078B1	AKH03539.1	GenBank
Paracyclopina nana	cytochrome P450 3078A1	AKH03538.1	GenBank
Paracyclopina nana	cytochrome P450 3077A1	AKH03537.1	GenBank
Paracyclopina nana	cytochrome P450 3020B1	AKH03536.1	GenBank
Paracyclopina nana	cytochrome P450 315A1	AKH03535.1	GenBank
Paracyclopina nana	cytochrome P450 314A1	AKH03534.1	GenBank
Paracyclopina nana	cytochrome P450 302A1	AKH03533.1	GenBank
Paracyclopina nana	cytochrome P450 44D2	AKH03532.1	GenBank
Paracyclopina nana	cytochrome P450 3081C1	AKH03531.1	GenBank
Paracyclopina nana	cytochrome P450 3081B1	AKH03530.1	GenBank
Paracyclopina nana	cytochrome P450 3081A1	AKH03529.1	GenBank
Paracyclopina nana	cytochrome P450 3079A1	AKH03528.1	GenBank
Paracyclopina nana	cytochrome P450 3027F2	AKH03527.1	GenBank
Paracyclopina nana	cytochrome P450 3027F1	AKH03526.1	GenBank
Paracyclopina nana	cytochrome P450 3027E1	AKH03525.1	GenBank
Paracyclopina nana	cytochrome P450 3027D1	AKH03524.1	GenBank
Paracyclopina nana	cytochrome P450 3026D3	AKH03523.1	GenBank
Paracyclopina nana	cytochrome P450 3026D2	AKH03522.1	GenBank
Paracyclopina nana	cytochrome P450 3026D1	AKH03521.1	GenBank
Paracyclopina nana	cytochrome P450 3130A1	AKH03520.1	GenBank
Paracyclopina nana	cytochrome P450 3129A1	AKH03519.1	GenBank
Paracyclopina nana	cytochrome P450 3083A1	AKH03518.1	GenBank
Paracyclopina nana	cytochrome P450 3082A1	AKH03517.1	GenBank
Paracyclopina nana	cytochrome P450 3076A2	AKH03516.1	GenBank
Paracyclopina nana	cytochrome P450 3076A1	AKH03515.1	GenBank
Paracyclopina nana	cytochrome P450 3075C1	AKH03514.1	GenBank
Paracyclopina nana	cytochrome P450 3075B2	AKH03513.1	GenBank
Paracyclopina nana	cytochrome P450 3075B1	AKH03512.1	GenBank
Paracyclopina nana	cytochrome P450 3075A5	AKH03511.1	GenBank
Paracyclopina nana	cytochrome P450 3075A4	AKH03510.1	GenBank
Paracyclopina nana	cytochrome P450 3075A3	AKH03509.1	GenBank
Paracyclopina nana	cytochrome P450 3075A2	AKH03508.1	GenBank
Paracyclopina nana	cytochrome P450 3075A1	AKH03507.1	GenBank
Paracyclopina nana	cytochrome P450 3041B1	AKH03506.1	GenBank
Paracyclopina nana	cytochrome P450 3038C1	AKH03505.1	GenBank
Paracyclopina nana	cytochrome P450 3037B1	AKH03504.1	GenBank
Paracyclopina nana	cytochrome P450 3036B2	AKH03503.1	GenBank
Paracyclopina nana	cytochrome P450 3036B1	AKH03502.1	GenBank
Paracyclopina nana	cytochrome P450 3034B1	AKH03501.1	GenBank
Paracyclopina nana	cytochrome P450 3033B1	AKH03500.1	GenBank
Paracyclopina nana	cytochrome P450 3029B1	AKH03499.1	GenBank
Paracyclopina nana	cytochrome P450 307F1	AKH03498.1	GenBank
Paracyclopina nana	cytochrome P450 306A1	AKH03497.1	GenBank
Paracyclopina nana	cytochrome P450 18E1	AKH03496.1	GenBank
Apis mellifera	CYP6AQ1	GB52023	Metazoa.ensembl
Apis mellifera	CYP6AR1	GB51383	Metazoa.ensembl
Apis mellifera	CYP6AS10	GB40284	Metazoa.ensembl
Apis mellifera	CYP6AS12	GB49888	Metazoa.ensembl
Apis mellifera	CYP6AS15	GB45746	Metazoa.ensembl
Apis mellifera	CYP6AS17	GB49892	Metazoa.ensembl
Apis mellifera	CYP6AS4	GB49885	Metazoa.ensembl
Apis mellifera	CYP6AS7	GB49894	Metazoa.ensembl
Apis mellifera	CYP6AS8	GB49878	Metazoa.ensembl
Apis mellifera	CYP6BE1	GB46814	Metazoa.ensembl
Apis mellifera	CYP9Q1	GB43713	Metazoa.ensembl
Apis mellifera	CYP9Q2	GB43727	Metazoa.ensembl
Apis mellifera	CYP9Q3	GB43728	Metazoa.ensembl
Apis mellifera	CYP4G11	GB51356	Metazoa.ensembl
Apis mellifera	CYP15A1	GB48175	Metazoa.ensembl
Apis mellifera	CYP18A1	GB54765	Metazoa.ensembl
Apis mellifera	CYP306A1	GB54743	Metazoa.ensembl
Apis mellifera	CYP342A1	GB47885	Metazoa.ensembl
Apis mellifera	CYP343A1	GB43693	Metazoa.ensembl
Apis mellifera	CYP49A1	GB46062	Metazoa.ensembl
Apis mellifera	CYP315A1	GB53709	Metazoa.ensembl
Apis mellifera	CYP334A1	GB42898	Metazoa.ensembl
Apis mellifera	CYP6AS1	GB40288	Metazoa.ensembl
Apis mellifera	MVL	GB49875	Metazoa.ensembl
Apis mellifera	CYP6AS13	GB40287	Metazoa.ensembl
Apis mellifera	CYP6AS2	GB49886	Metazoa.ensembl
Apis mellifera	n/a	GB49887	Metazoa.ensembl
Apis mellifera	CYP6AS5	GB49890	Metazoa.ensembl
Apis mellifera	n/a	GB48993	Metazoa.ensembl
Apis mellifera	CYP6BD1	GB47279	Metazoa.ensembl
Apis mellifera	CYP9R1	GB43716	Metazoa.ensembl
Apis mellifera	CYP9S1	GB43715	Metazoa.ensembl
Apis mellifera	CYP336A1	GB55669	Metazoa.ensembl
Apis mellifera	CYP4AV1	GB44513	Metazoa.ensembl
Apis mellifera	CYP4AZ1	GB47270	Metazoa.ensembl
Apis mellifera	CYP301A1	GB46015	Metazoa.ensembl
Apis mellifera	CYP302A1	GB47901	Metazoa.ensembl
Apis mellifera	CYP314A1	GB45651	Metazoa.ensembl
Apis mellifera	CYP303A1	GB47752	Metazoa.ensembl
Apis mellifera	CYP307B1	GB54182	Metazoa.ensembl
Apis mellifera	CYP305D1	GB48105	Metazoa.ensembl
Apis mellifera	ACTN	GB49876	Metazoa.ensembl
Apis mellifera	n/a	GB40248	Metazoa.ensembl
Apis mellifera	n/a	GB40286	Metazoa.ensembl
Apis mellifera	n/a	GB43710	Metazoa.ensembl
Apis mellifera	n/a	GB43711	Metazoa.ensembl
Apis mellifera	n/a	GB49626	Metazoa.ensembl
Apis mellifera	n/a	GB49891	Metazoa.ensembl
Drosophila melanogaster	CYP4C3	NP_524598.1	GenBank
Drosophila melanogaster	Cyp9f3	NP_001350862.1	GenBank
Drosophila melanogaster	Cyp12c1, isoform B	NP_001287109.1	GenBank
Drosophila melanogaster	spook, isoform C	NP_001286943.1	GenBank
Drosophila melanogaster	Cyp303a1	NP_001285977.1	GenBank
Drosophila melanogaster	Cyp6a16, isoform C	NP_001285632.1	GenBank
Drosophila melanogaster	Cyp6a16, isoform B	NP_001285631.1	GenBank
Drosophila melanogaster	Cyp317a1, isoform C	NP_001286436.1	GenBank
Drosophila melanogaster	Cyp317a1, isoform B	NP_001286435.1	GenBank
Drosophila melanogaster	Cyp317a1, isoform B	NP_001286434.1	GenBank
Drosophila melanogaster	cytochrome P450-6a17, isoform B	NP_001286433.1	GenBank
Drosophila melanogaster	Cyp6a22	NP_001286432.1	GenBank
Drosophila melanogaster	Cyp6a22, isoform B	NP_001286431.1	GenBank
Drosophila melanogaster	Cyp6g1, isoform B	NP_001286335.1	GenBank
Drosophila melanogaster	Cyp12d1-p, isoform B	NP_001286304.1	GenBank
Drosophila melanogaster	Cyp6a14, isoform E	NP_001286199.1	GenBank
Drosophila melanogaster	Cyp6a14, isoform C	NP_610389.3	GenBank
Drosophila melanogaster	cytochrome P450-4e2	NP_001286196.1	GenBank
Drosophila melanogaster	Cyp6u1, isoform C	NP_001286150.1	GenBank
Drosophila melanogaster	Cyp6u1, isoform B	NP_001286149.1	GenBank
Drosophila melanogaster	Cyp6w1, isoform B	NP_001286145.1	GenBank
Drosophila melanogaster	Cyp6a18, isoform B	NP_001287562.1	GenBank
Drosophila melanogaster	Cyp313b1, isoform B	NP_001287239.1	GenBank
Drosophila melanogaster	Cyp6v1, isoform C	NP_001285500.1	GenBank
Drosophila melanogaster	Cyp6v1, isoform B	NP_001285499.1	GenBank
Drosophila melanogaster	phantom, isoform B	NP_001285414.1	GenBank
Drosophila melanogaster	Cyp4g15, isoform C	NP_727531.2	GenBank
Drosophila melanogaster	cytochrome P450-4d2, isoform B	NP_001284806.1	GenBank
Drosophila melanogaster	Cyp312a1, isoform B	NP_001262008.1	GenBank
Drosophila melanogaster	shade, isoform D	NP_001261843.1	GenBank
Drosophila melanogaster	Cyp316a1	NP_648129.2	GenBank
Drosophila melanogaster	Cyp309a1, isoform C	NP_001259943.1	GenBank
Drosophila melanogaster	Cyp309a1, isoform B	NP_608688.3	GenBank
Drosophila melanogaster	Cyp4ad1, isoform B	NP_001260805.1	GenBank
Drosophila melanogaster	Cyp28c1, isoform B	NP_001259464.1	GenBank
Drosophila melanogaster	Cyp4d14, isoform B	NP_001259179.1	GenBank
Drosophila melanogaster	Cyp49a1, isoform E	NP_001246256.1	GenBank
Drosophila melanogaster	Cyp313a2	NP_650169.3	GenBank
Drosophila melanogaster	spookier	NP_001104460.2	GenBank
Drosophila melanogaster	Cyp4ac2	NP_608917.3	GenBank
Drosophila melanogaster	Cyp12e1	NP_650003.4	GenBank
Drosophila melanogaster	Cyp12b2	NP_611370.2	GenBank
Drosophila melanogaster	Cyp4aa1	NP_611067.2	GenBank
Drosophila melanogaster	Cyp6a20	NP_611002.3	GenBank
Drosophila melanogaster	cytochrome P450-6a9	NP_523748.2	GenBank
Drosophila melanogaster	Cyp313a4	NP_650224.3	GenBank
Drosophila melanogaster	shade, isoform B	NP_996074.1	GenBank
Drosophila melanogaster	Cyp12d1-d	NP_995812.1	GenBank
Drosophila melanogaster	Cyp49a1	NP_995803.1	GenBank
Drosophila melanogaster	Cyp6u1, isoform A	NP_610252.3	GenBank
Drosophila melanogaster	Cyp309a2	NP_608689.2	GenBank
Drosophila melanogaster	Cyp49a1, isoform A	NP_610588.2	GenBank
Drosophila melanogaster	Cyp311a1	NP_572780.3	GenBank
Drosophila melanogaster	Cyp12d1-p, isoform A	NP_610635.4	GenBank
Drosophila melanogaster	shade, isoform C	NP_648709.2	GenBank
Drosophila melanogaster	cytochrome P450-4d8	NP_523961.1	GenBank
Drosophila melanogaster	spook, isoform A	NP_647975.2	GenBank
Drosophila melanogaster	disembodied	NP_524810.2	GenBank
Drosophila melanogaster	Cyp4d20	NP_647723.2	GenBank
Drosophila melanogaster	cytochrome P450-6a8	NP_523749.2	GenBank
Drosophila melanogaster	Cyp6a21	NP_611003.2	GenBank
Drosophila melanogaster	Cyp6a19, isoform A	NP_611001.2	GenBank
Drosophila melanogaster	Cyp6a23	NP_611000.2	GenBank
Drosophila melanogaster	Cyp6a22	NP_652075.1	GenBank
Drosophila melanogaster	Cyp9h1	NP_610820.1	GenBank
Drosophila melanogaster	Cyp6t3	NP_610745.1	GenBank
Drosophila melanogaster	Cyp6g2	NP_610744.1	GenBank
Drosophila melanogaster	Cyp6g1	NP_610743.2	GenBank
Drosophila melanogaster	Cyp49a1	NP_724937.1	GenBank
Drosophila melanogaster	Cyp12a4	NP_650783.2	GenBank
Drosophila melanogaster	Cyp304a1	NP_731751.1	GenBank
Drosophila melanogaster	Cyp313a3	NP_650170.2	GenBank
Drosophila melanogaster	shadow	NP_650123.1	GenBank
Drosophila melanogaster	cytochrome P450-18a1, isoform B	NP_523403.2	GenBank
Drosophila melanogaster	cytochrome P450-18a1, isoform A	NP_728191.1	GenBank
Drosophila melanogaster	Cyp4s3	NP_573003.2	GenBank
Drosophila melanogaster	Cyp318a1	NP_727590.1	GenBank
Drosophila melanogaster	Cyp28c1, isoform A	NP_572752.1	GenBank
Drosophila melanogaster	cytochrome P450-4d1	NP_476907.2	GenBank
Drosophila melanogaster	cytochrome P450-4d1	NP_726797.1	GenBank
Drosophila melanogaster	cytochrome P450-4e2, isoform A	NP_477117.2	GenBank
Drosophila melanogaster	Cyp4d21	NP_609129.2	GenBank
Drosophila melanogaster	Cyp313a1	NP_650368.1	GenBank
Drosophila melanogaster	Cyp312a1, isoform A	NP_649030.1	GenBank
Drosophila melanogaster	Cyp6d5	NP_650327.1	GenBank
Drosophila melanogaster	Cyp12c1, isoform A	NP_649052.1	GenBank
Drosophila melanogaster	Cyp6a18, isoform A	NP_651563.1	GenBank
Drosophila melanogaster	Cyp305a1	NP_649151.1	GenBank
Drosophila melanogaster	Cyp9f2	NP_650189.1	GenBank
Drosophila melanogaster	Cyp303a1, isoform A	NP_652070.1	GenBank
Drosophila melanogaster	Cyp313a5	NP_650168.1	GenBank
Drosophila melanogaster	Cyp12a5	NP_650782.1	GenBank
Drosophila melanogaster	Cyp6d4	NP_651082.1	GenBank
Drosophila melanogaster	Cyp4d14, isoform A	NP_652020.1	GenBank
Drosophila melanogaster	cytochrome P450-6a17	NP_652018.1	GenBank
Drosophila melanogaster	Cyp313b1, isoform A	NP_649807.1	GenBank
Drosophila melanogaster	Cyp6d2	NP_611698.1	GenBank
Drosophila melanogaster	Cyp317a1, isoform A	NP_611004.1	GenBank
Drosophila melanogaster	Cyp301a1	NP_610796.1	GenBank
Drosophila melanogaster	Cyp4p3	NP_610473.1	GenBank
Drosophila melanogaster	Cyp4p2	NP_610472.1	GenBank
Drosophila melanogaster	Cyp6a13	NP_610390.1	GenBank
Drosophila melanogaster	Cyp4ad1, isoform A	NP_610380.1	GenBank
Drosophila melanogaster	Cyp6w1, isoform A	NP_610206.1	GenBank
Drosophila melanogaster	Cyp310a1	NP_609891.1	GenBank
Drosophila melanogaster	Cyp28a5	NP_609694.1	GenBank
Drosophila melanogaster	Cyp4ac3	NP_608918.1	GenBank
Drosophila melanogaster	Cyp4ac1	NP_608916.1	GenBank
Drosophila melanogaster	Cyp28d1	NP_608912.1	GenBank
Drosophila melanogaster	Cyp28d2	NP_608911.1	GenBank
Drosophila melanogaster	Cyp6t1	NP_608457.1	GenBank
Drosophila melanogaster	Cyp6v1, isoform A	NP_608403.1	GenBank
Drosophila melanogaster	Cyp4g15, isoform A	NP_572721.1	GenBank
Drosophila melanogaster	Cyp308a1	NP_573320.1	GenBank
Drosophila melanogaster	phantom, isoform A	NP_573319.1	GenBank
Drosophila melanogaster	cytochrome P450-4ae1	NP_525044.1	GenBank
Drosophila melanogaster	cytochrome P450-4d2	NP_525043.1	GenBank
Drosophila melanogaster	cytochrome P450-4g1	NP_525031.1	GenBank
Drosophila melanogaster	cytochrome P450-4p1	NP_524828.1	GenBank
Drosophila melanogaster	cytochrome P450-4e1	NP_524771.1	GenBank
Drosophila melanogaster	cytochrome P450-4c3	NP_524598.1	GenBank
Drosophila melanogaster	cytochrome P450-9b2	NP_523646.1	GenBank
Drosophila melanogaster	cytochrome P450-9c1	NP_523850.1	GenBank
Drosophila melanogaster	cytochrome P450-9b1	NP_523645.1	GenBank
Drosophila melanogaster	cytochrome P450-6a2	NP_523628.1	GenBank
Drosophila melanogaster	cytochrome P450-4e3	NP_523527.1	GenBank
