# Supplementary material for: Genome-wide survey of cytochrome P450 genes in the salmon louse Lepeophtheirus salmonis (Krøyer, 1837)
Source: Parasit Vectors. 2019 Nov 27;12:563. doi: 10.1186/s13071-019-3808-x (PMC6880348; doi:10.1186/s13071-019-3808-x)
Supplement: Supplementary file 2 — Additional file 2: Table S2. Oligonucleotide primer sequences used in RT-PCR and sequencing experiments. [file 13071_2019_3808_MOESM2_ESM.csv]

Additional file 2: Table S2. Oligonucleotide primer sequences used in RT-PCR and sequencing experiments.
Gene name	Forward primer	Reverse primer	Additional sequencing primer 1	Additional sequencing primer 2	RT-PCR product sequence accession number
CYP18P1	GGGGCTATGGGATTGTTAATAGT	GGGAGGGATGAAAGAGGAACA			MN551220
CYP3027H1	CGAGGAGTGGGCAATCTACA	TTATATTGTATATTGTCTTTTGCGT	CTGCTCAAGCCGTTCTTTTT		MN551212
CYP3027H2	TTCTCACGCGTACAAGTAACTA	TCTGGGATTAAGGGATGCTCT	GGTCCTCTATGGAAACTTCTTCGT		MN551216
CYP3027H3	GTGAGTTTTAAGTGTTGTGAATGAA	TGTTGTCAACGGGATTCTCA	AGTCAAACAGCACAGTGTCA	AGAAACTGGCTCCATCATTTCCT	MN551214
CYP3027H4	TGCCACATATGTATTACGACG	AGGAAATATAATACGTAGAGAACCA	TACAACGGATCCCTCCCTAC		MN551215
CYP302A1	CGTACAGACGCAGGCTAAAC	CAATTCGAGTTGAAGCGGC			MN551219
CYP3031C1	CGAGAGAGAGGGTTCAAACTATT	TTCAAGTTCTACTTTGACGTAATTT	AGGAATTGGTGTGGATGGAGT		MN551208
CYP3038E1	CGCTCATGCAATGTGAAGTATGA	TCTTCTCTTCTCTGTCCAACC	TGGTACATTGGCTGGGATGT		MN551206
CYP3041C1	TCAACTCCCAAGTCAAATAACTCTA	TGAAACCCAGAAAGTTATGCCT	GGGCCAACGGTTTGATCCC	TGGGATTATCGTCATCTTGATCCT	MN551205
CYP3041C2	TCCTTTCTCTGACTCCACCCT	TGTTGACAATGTCTGAGGATG	TGAAGGGTCCTCTTTCCCCA		MN551209
CYP3041D1	TCCATGCTTGATGCTCATCTG	AGCACAAAGACTCAATTTGTCTCC			MN551210
CYP3041E1	ACGCTCGTCTTTAGCGTTCA	CCGAACCCCATACTGAAGCA	GGGGCTTCATGGCAAACTCA	TCCCCGGTAGGTTCAATCTCT	MN551204
CYP3041E2	TCACATGTACTTTGTACGTGACT	GTTGAATTTCTGTTTAAGACCTGTG			MN551203
CYP307N1	ACTACTTCTATAATGGCAAAAACAA	TTGACAGCCAACATGTACAAGAA	CTCTGGATCGACTTGACCGT	CGGATAAATACATTAGCTGTTGCCT	MN551207
CYP314A1	AGACTTGGAAGGGGTTTACGA	CCCTGGATGTCGCTTGGATT			MN551218
CYP315E1	TGAGTCGCTTTTGTCGTCAA	ACTTGCAAATGATGAGGGTGT			MN551221
CYP3649A1	AACTTTGAGCGTATATAAAAATTGA	GTAACCCAAGATCCTCCAGT			MN551211
CYP3649A2	TTCTAACATTCAAGTTCATTCAGAT	ATGTAAAATGAAAAGCCCTTCC	GGGCAGTAAATGGAGACAAGC	AGATCGACAAAATCTCCACGAGT	MN551213
CYP3650A1	GCTTTAGGTATCCCTAGCCA	ACATAAAACATGAACAACACAAT			MN551202
CYP3651A1P	AAGGGATGCTCTTGGAGATTTG	CGCCCCTCCACATACCATTT	GGCTACCCAGAAGAAACTGGA		MN551217
CYP44M1	CATTTAGTACCATTTCAACATCCCA	TGAGAGCATTCTTTGTTTCCAACTT			MN551201
CYP44M2	TTGTCGTGAGAAAATCGGTCAAAA	GTCATGCCCGCGGCTC			MN551200
