# Supplementary material for: Genome-wide survey of cytochrome P450 genes in the salmon louse Lepeophtheirus salmonis (Krøyer, 1837)
Source: Parasit Vectors. 2019 Nov 27;12:563. doi: 10.1186/s13071-019-3808-x (PMC6880348; doi:10.1186/s13071-019-3808-x)
Supplement: Supplementary file 3 — Additional file 3: Table S3. Oligonucleotide primer sequences used in RT-qPCR experiments. [file 13071_2019_3808_MOESM3_ESM.csv]

Additional file 3: Table S3. Oligonucleotide primer sequences used in RT-qPCR experiments.
Gene name	Accession number	Forward primer	Reverse primer	Amplicon size (nt)	Efficacy (%)
CYP18P1	MN551220	ggggctatgggattgttaatagt	tccagccccagatttccaat	104	85
CYP3027H1	MN551212	tagatagtccctcctcaagacac	ttaccatgatcgtgtattgtcct	90	95
CYP3027H2	MN551216	gagcatcccttaatcccaga	caatgaactttgagtcatact	97	100
CYP3027H3	MN551214	cacagtacaatgcaaagtgaagt	gaaactggctccatcatttcct	140	109
CYP3027H4	MN551215	gaggccttcaaacgcttcaa	tgcatggtacggtggaaatg	134	98
CYP302A1	MN551219	cttggtccctataaacgcgg	atcacaaaatacgcaccggc	96	87
CYP3031C1	MN551208	agatacagcgacgtgggaat	cacaacatgtcctttgggca	104	104
CYP3038E1	MN551206	tgcaatccaaaaggacactca	gtaattgggaacggtgtggc	108	95
CYP3041C1	MN551205	tcggaagtttggtgacctct	agtgtcccgtcgagaggata	121	95
CYP3041C2	MN551209	acatgtgtggaaggagcaga	gcctcattttgaataactgcgt	96	101
CYP3041D1	MN551210	gattttggaatggcaaaggatct	tcccgtacgcaattccatca	106	88
CYP3041E1	MN551204	accggggatattttggtaaagg	tctttcttgggcattgttgtagt	105	94
CYP3041E2	MN551203	tgttcgaaatgattgaaacgca	gctaggacttttctttcgcca	148	91
CYP307N1	MN551207	caagaggaacgtcgcaaatt	gctgttgccttacttataca	176	92
CYP314A1	MN551218	tcaacatccttcttttacgagat	aaaggctcttggtcctggaa	186	90
CYP3649A1	MN551211	gcccgaatgatgccttttgt	taatccacaccctcttgcag	125	93
CYP3649A2	MN551213	acatgcatttaccgacttcttca	ttaacccatgctcctcctttt	119	99
CYP3650A1	MN551202	acataagaagataagaaactctc	gacgctaagaaacgccatat	74	98
CYP3651A1P	MN551217	agattgttgagctccatccaga	aggaaaggtaaattgagttccct	110	106
CYP44M1	MN551201	cccgggtaccctttggtactt	ttccaagtggaaccgaggtc	81	105
CYP44M2	MN551200	tgagcctgaaagattgattgca	gttcctttacctgagatggctta	113	81
40S	BT121430.1	agtgtggccggtgtttaacaatcatcaa	gggcttcgagtccttgtatgctgctgctact	86	96
Ef1a	EF490880.1	ccaaattaaggaaaaggtcgacagacgtactg	caatgccggcatcaccagacttga	86	92
Hgprt	ACO14905.1	gcagcaaacatcgaatctca	tctttgcacgaacaaactgc	187	91
